# Supplementary material for: Tumor-resident microbiota contributes to colorectal cancer liver metastasis by lactylation and immune modulation
Source: Oncogene. 2024 Jun 18;43(31):2389–404. doi: 10.1038/s41388-024-03080-7 (PMC11281901; doi:10.1038/s41388-024-03080-7)
Supplement: Supplementary file 11 — Supplementary Table 1 [file 41388_2024_3080_MOESM11_ESM.xlsx]

## Sheet: Supplementary Table 1
Supplementary Table 1. CRLM has significant amounts of microbiota, which promotes disease progression. Related to Figure 1. The information about twenty-four Chinese patients with non-metastatic CRC and twenty Chinese patients with liver-metastatic CRC.
Patient ID	Gender	Age (years)	Site of Primary Tumor	TNM	Stage AJCC	Histology	Tumor Grade	Primary tumor invaded to adjacent organ	LIver metastasis	Maximum Diameter of LM	surgical margin of CRC	surgical margin of LM
CRC-01	Male	57	Transverse colon	T1N0M0	I	Adenocarcinoma	Atypical hyperplasia	FALSE	0	none	R0	none
CRC-02	Male	49	Transverse colon	T4aN1aM0	IIIB	Mucinous adenocarcinoma	Atypical hyperplasia	TRUE	0	none	R0	none
CRC-03	Male	63	Transverse colon	pT3N0M0	IIA	Adenocarcinoma	Moderately differentiated	FALSE	0	none	R0	none
CRC-04	Female	58	Transverse colon	pT3N1aM0	IIIB	Adenocarcinoma	Moderately differentiated	FALSE	0	none	R0	none
CRC-05	Male	53	Descending colon	pT3N2aM0	IIIB	Adenocarcinoma	Moderately differentiated	TRUE	0	none	R0	none
CRC-06	Male	38	Descending colon	T3N0M0)	IIA	Adenocarcinoma	Moderately differentiated	FALSE	0	none	R0	none
CRC-07	Female	61	Descending colon	T3N2bM0	IIIC	Adenocarcinoma	Moderately differentiated	TRUE	0	none	R0	none
CRC-08	Female	64	Ascending colon	T3N2bM0	IIIC	Adenocarcinoma	Moderately differentiated	TRUE	0	none	R0	none
CRC-09	Female	65	Ascending colon	pT3N0M0	IIA	Adenocarcinoma	Moderately differentiated	FALSE	0	none	R0	none
CRC-10	Male	64	Colon sigmoideum	T1N0M0	I	Adenocarcinoma	High to moderately differentiated	FALSE	0	none	R0	none
CRC-11	Female	44	Colon sigmoideum	T2N0M0	I	Adenocarcinoma	Moderately differentiated	FALSE	0	none	R0	none
CRC-12	Male	59	Colon sigmoideum	pT3N0M0	IIA	Adenocarcinoma	Moderately differentiated	FALSE	0	none	R0	none
CRC-13	Female	65	Colon sigmoideum	T3N1bM0)	IIIB	Adenocarcinoma	Moderately differentiated	TRUE	0	none	R0	none
CRC-14	Female	66	Hepatic flexure colon	pT3N0M0	IIA	Adenocarcinoma	Moderately differentiated	FALSE	0	none	R0	none
CRC-15	Male	67	Hepatic flexure colon	pT3N1bM0	IIIB	Adenocarcinoma	Moderately differentiated	TRUE	0	none	R0	none
CRC-16	Female	56	Splenic flexure colon	pT3N0M0	IIA	Adenocarcinoma	Moderately differentiated	FALSE	0	none	R0	none
CRC-17	Female	68	Ascending colon	T3N0M0	IIA	Adenocarcinoma	Moderately differentiated	FALSE	0	none	R0	none
CRC-18	Male	59	Ascending colon	T4N1aM0	IIIB	Mucinous adenocarcinoma	Moderately differentiated	TRUE	0	none	R0	none
CRC-19	Male	45	Ascending colon	T3N0M0	IIA	Adenocarcinoma	Moderately differentiated	FALSE	0	none	R0	none
CRC-20	Male	84	Ascending colon	pT4aN1aM0	IIIB	Adenocarcinoma	Moderately differentiated	TRUE	0	none	R0	none
CRC-21	Female	66	Ascending colon	pT4N0M0	IIB	Adenocarcinoma	Moderately differentiated	FALSE	0	none	R0	none
CRC-22	Male	76	Ascending colon	pT4aN1cM0	IIB	Mucinous adenocarcinoma	Moderately differentiated	FALSE	0	none	R0	none
CRC-23	Female	66	Colon sigmoideum	T3N1aM0	IIIB	Adenocarcinoma	Moderately differentiated	TRUE	0	none	R0	none
CRC-24	Male	69	Colon sigmoideum	T3N2aM0	IIIB	Adenocarcinoma	Moderately differentiated	TRUE	0	none	R0	none
CRLM-01	Male	61	Ascending colon	T4aN1aM1	IVA	Adenocarcinoma	Poorly differentiated	TRUE	1	1.8cm	R1	R0
CRLM-02	Female	63	Ascending colon	T3N0M1	IVA	Adenocarcinoma	Moderately differentiated	FALSE	1	1.8cm	R0	R0
CRLM-03	Female	50	Ascending colon	T3N2bM1	IVA	Adenocarcinoma	Moderately to poorly differentiated	TRUE	Multiple	4.3cm	R0	R0
CRLM-04	Male	53	Ascending colon	T3 N2a M1b	IVB	Adenocarcinoma	Moderately differentiated	TRUE	Multiple	2.6cm	R0	R0
CRLM-05	Female	86	Colon sigmoideum	pT3N1bM1	IVA	Adenocarcinoma	Moderately differentiated	TRUE	1	12.5cm	R0	R0
CRLM-06	Male	67	Colon sigmoideum	pT3N2aM1	IVA	Adenocarcinoma	Moderately differentiated	TRUE	1	2.5cm	R0	R0
CRLM-07	Female	70	Rectum	T4aN2bM1	IVA	Adenocarcinoma	Moderately to poorly differentiated	TRUE	Multiple	2.2cm	R1	R0
CRLM-08	Male	67	Splenic flexure colon	T3N1M1a	IVA	Adenocarcinoma	Moderately differentiated	TRUE	1	3cm	R0	R0
CRLM-09	Male	71	Ascending colon	T4N1aM1	IVA	Adenocarcinoma	Poorly differentiated	TRUE	1	3.6cm	R0	R0
CRLM-10	Male	63	Ascending colon	T3N2bM1b	IVB	Adenocarcinoma	Moderately differentiated	TRUE	1	1.3cm	R0	R0
CRLM-11	Female	83	Ascending colon	T3N2bM1	IVA	Adenocarcinoma	Poorly differentiated	TRUE	1	3cm	R0	R0
CRLM-12	Male	68	Ascending colon	T3N0M1	IVA	Adenocarcinoma	Moderately differentiated	FALSE	1	1.2cm	R0	R0
CRLM-13	Male	72	Ascending colon	T4aN2bM1	IVA	Adenocarcinoma	Moderately differentiated	FALSE	1	1.8cm	R0	R0
CRLM-14	Male	65	Ascending colon	T2N1aM1	IVA	Adenocarcinoma	Moderately differentiated	FALSE	Multiple	4cm	R0	R0
CRLM-15	Male	42	Colon sigmoideum	T3N0Mx	IVA	Adenocarcinoma	Moderately differentiated	FALSE	Multiple	7cm	R0	R0
CRLM-16	Female	57	Colon sigmoideum	T2N1aM1	IVA	Adenocarcinoma	Moderately differentiated	FALSE	1	1.5cm	R0	R0
CRLM-17	Male	63	Colon sigmoideum	T3N2aM1a	IVA	Adenocarcinoma	Moderately differentiated	TRUE	1	2.3cm	R0	R0
CRLM-18	Male	49	Colon sigmoideum	T3N1aM1a	IVA	Adenocarcinoma	Moderately differentiated	TRUE	Multiple	2.3cm	R0	R1
CRLM-19	Female	43	Colon sigmoideum	T4bN1cM1	IVA	Adenocarcinoma	Moderately differentiated	TRUE	Multiple	5.5cm	R1	R0
CRLM-20	Male	58	Colon sigmoideum	T3N1aM1a	IVA	Adenocarcinoma	Moderately differentiated	FALSE	Multiple	1.3cm	R0	R0
