# Supplementary material for: Tumor-resident microbiota contributes to colorectal cancer liver metastasis by lactylation and immune modulation
Source: Oncogene. 2024 Jun 18;43(31):2389–404. doi: 10.1038/s41388-024-03080-7 (PMC11281901; doi:10.1038/s41388-024-03080-7)
Supplement: Supplementary file 12 — Supplementary Table 2 [file 41388_2024_3080_MOESM12_ESM.xlsx]

## Sheet: Supplementary Table 2
Supplementary Table 2. The tumor formation rate and serve infection rate of CRLM model in mice were established by different bacteria. Related to Figure 1. Each group contained 5 mice.
	E.coli O157:H7	E.coli O6	E.coli O145	Phascolarctobacterium caecum	Phascolarctobacterium portalensis	Phascolarctobacterium succinatutens	Prevotella bivia	Prevotella melaninogenica	Prevotella intermedia
CRLM formation rate	1/5	3/5	0/5	2/5	1/5	2/5	1/5	2/5	3/5
Severe infection rate	2/5	0/5	0/5	1/5	0/5	2/5	1/5	0/5	2/5
